# Supplementary material for: Posterior Tibial Nerve Stimulation in Children with Lower Urinary Tract Dysfunction: A Mixed-Methods Analysis of Experiences, Quality of Life and Treatment Effect
Source: Int J Environ Res Public Health. 2022 Jul 25;19(15):9062. doi: 10.3390/ijerph19159062 (PMC9331059; doi:10.3390/ijerph19159062)
Supplement: Supplementary file 1 [file ijerph-19-09062-s001.zip]

Archive with 3 entries (3 files):
- PTNS_COREQ_.pdf
- Semi-structured interviews with parent (and child).pdf
- STROBE.pdf
